# Supplementary material for: Processing of expressions by individuals with autistic traits: Empathy deficit or sensory hyper-reactivity?
Source: PLoS One. 2021 Jul 9;16(7):e0254207. doi: 10.1371/journal.pone.0254207 (PMC8270190; doi:10.1371/journal.pone.0254207)
Supplement: S1 File — (XLSX) [file pone.0254207.s001.xlsx]

## Sheet: P1
Subject	sex（1:male 2:female）	AQ	1_H	1_N	1_S	2_H	2_N	2_S	3_H	3_N	3_S
1	2	1	10.7025	11.1074	10.8111	6.93353	8.16837	9.64008	6.34515	9.61172	7.42844
2	2	1	2.15788	0.564914	2.70138	0.144317	4.64848	3.52329	1.92411	1.585	3.25873
3	2	1	5.88337	6.30632	7.78923	1.61205	4.38919	4.16212	0.95014	1.95673	3.4154
4	2	1	10.5237	9.63117	9.214	10.7008	9.00183	9.38952	9.99912	9.18448	10.7017
5	2	1	-0.0984742	0.155484	-1.14223	0.758054	0.397123	1.10132	1.48313	0.175076	-0.893236
6	2	1	6.07494	6.8648	7.15565	8.5555	8.24571	9.24336	7.99888	8.31608	7.48873
7	2	1	2.07196	2.73862	3.30731	1.61263	1.85191	2.63818	1.71491	2.51711	2.67032
8	2	2	12.7159	14.0093	14.7961	19.6811	14.554	13.7685	16.7011	16.5815	16.0498
9	2	2	5.49496	7.58201	6.01784	7.49008	6.20404	7.43004	5.7084	8.23015	8.02766
10	2	2	2.63218	3.27861	3.30011	3.12175	3.90512	3.88658	3.58328	3.9456	3.71847
11	2	2	5.52416	6.04274	6.34963	4.68637	5.69036	7.25884	5.13142	5.76521	7.16401
12	2	2	5.00156	4.53677	3.2446	5.62469	5.24495	5.29803	5.63283	5.12605	6.21145
13	2	1	6.62415	5.65888	5.90916	6.12198	6.66903	6.19386	6.54826	6.01428	6.5986
14	2	1	0.670712	-1.17411	-0.520503	0.156812	0.631527	1.59106	-0.353647	-0.0226908	-0.723562
15	2	2	5.24057	3.83509	3.17396	5.97596	5.12261	6.24833	6.61299	6.44869	6.591
16	1	1	3.1661	3.47329	1.09983	3.7924	3.57402	2.0516	4.68665	3.53861	3.04475
17	1	1	0.257879	0.865148	0.308644	1.10042	2.40008	1.26499	2.41502	2.40548	2.11985
18	2	1	2.70089	3.33325	3.05656	-0.181302	0.465046	1.61346	-0.280947	2.30855	-0.457833
19	1	1	5.18179	6.93377	7.00315	8.00458	4.91296	10.1208	12.1533	11.1301	8.43044
20	1	1	5.22866	4.31307	3.30302	3.94848	5.3187	4.69136	4.80381	4.23664	4.23887
21	1	1	1.54715	4.0405	2.38298	3.27888	1.3682	3.79939	2.43632	2.88289	2.32744
22	1	1	4.58117	5.42869	4.846	6.36951	7.73787	5.35718	6.62877	6.33805	5.94595
23	1	2	9.29099	9.57298	8.31968	9.74335	8.30541	10.1709	9.88923	9.91434	11.7421
24	1	2	2.41386	4.64568	4.35364	4.3754	5.53537	4.18717	4.59163	5.6249	6.61349
25	2	2	-0.362193	-1.85354	0.0530883	0.678725	1.39126	-1.25416	0.262041	1.79809	0.797101
26	2	2	2.57283	3.77136	4.15381	4.15425	4.07908	4.47043	2.51372	3.87679	5.03049
27	1	1	6.49035	4.22286	5.49306	6.34985	6.76147	6.05066	6.05825	6.54187	7.06133
28	1	2	6.89545	9.82123	9.35632	6.35367	7.52058	7.78809	8.69104	8.22884	7.56124
29	1	1	0.275682	-1.98838	0.0866892	0.58575	0.472148	0.955859	-0.734437	0.461793	0.474885
30	1	2	2.56271	3.8444	2.41839	3.37887	4.32821	3.26478	6.02853	7.17413	7.091
31	2	1	2.21815	3.33512	4.65611	4.17993	3.94343	2.66905	3.48611	3.07118	2.39596
32	1	1	8.72658	8.27127	8.88778	8.56939	8.78977	8.61191	9.46176	8.91957	10.5177
33	2	1	14.487	8.67879	10.3266	12.6733	9.1635	13.3192	12.3597	8.99792	14.4687
34	1	2	3.31017	3.96856	3.41428	3.82164	4.84317	3.03195	3.87902	3.34698	0.807493
35	1	2	7.02174	9.58413	8.43017	7.2841	9.12398	8.38755	7.49918	9.47949	9.91968
36	1	2	6.97633	11.8275	12.3981	11.9685	13.6435	15.2881	12.1782	14.9672	14.3359
37	2	1	7.40968	7.02242	7.0136	6.1249	7.1001	7.9346	7.66705	7.0606	6.16315
38	2	2	7.30052	11.5807	12.7045	12.4241	14.2285	15.5955	12.4788	15.5346	14.4471
39	2	2	9.67241	9.04251	6.45208	7.38312	12.9925	11.7078	10.2601	10.1687	12.644
40	2	1	-0.529829	0.248876	-2.58795	-1.98973	-2.07593	-2.63702	-0.483749	-1.36691	-2.83205
41	1	2	2.72004	1.70728	2.93698	3.72564	2.85458	4.12975	4.02816	2.87138	3.85654
42	1	2	11.699	14.5735	14.7098	12.785	12.9985	15.6515	17.0211	17.0411	17.452
43	1	2	6.98222	6.27552	6.5845	6.4741	5.19892	5.62136	5.85314	6.99702	5.94253
44	1	1	2.83903	0.90308	-0.403311	-1.56792	2.12337	0.915967	2.22444	1.74409	0.562732
45	2	2	4.16991	4.51539	4.05955	5.97285	7.06685	5.00857	6.21758	7.16922	6.65713
46	1	2	7.07795	7.11044	8.1365	10.6004	11.3194	11.2051	10.3916	10.3017	11.0941
47	2	2	-0.689649	-0.510685	-0.202146	-0.76223	0.673977	0.392002	-0.59871	0.607209	1.18623
48	1	2	7.03192	6.62472	6.51424	8.28757	8.53673	8.66227	8.77819	7.31471	9.44897
49	2	2	3.72215	4.006	3.23749	4.45667	4.19772	4.05802	3.82678	5.02251	6.21477
50	1	1	4.93428	2.41865	4.48463	1.56263	0.857793	0.752018	7.62529	4.07851	4.33469
51	1	1	1.60797	1.83174	2.36876	2.85508	2.69722	2.41831	1.67253	2.73526	2.34069
52	2	2	11.0489	10.1079	13.7417	8.93989	10.6702	11.1441	9.62278	10.2405	11.8824
53	2	2	9.68093	11.0254	9.54853	5.73498	9.21819	10.2374	9.61341	10.3323	9.81356
54	1	2	2.66898	4.94418	5.30578	4.47817	4.89486	5.1484	4.4499	3.71414	4.03972
55	1	2	-2.88519	0.0416985	-2.96406	-0.433438	2.8898	0.819434	3.8436	1.71649	3.43825
56	1	2	1.49045	0.241795	2.22428	0.23751	1.76805	1.96953	-0.776499	1.8186	1.89018
57	1	1	6.35914	6.62529	5.77413	5.43777	5.47289	4.55177	4.86505	3.5965	3.29469
58	1	1	3.98128	4.10839	4.139	4.30006	2.76629	3.74619	4.00559	5.19093	5.48515
59	1	1	4.78406	3.8701	4.61805	2.95349	4.38725	4.49388	4.36883	4.63059	5.02248
60	1	1	2.82634	0.972018	0.723981	1.05605	4.20996	2.40139	2.22405	0.505603	2.32616

## Sheet: P2
Subject	sex（1:male 2:female）	AQ	1_H	1_N	1_S	2_H	2_N	2_S	3_H	3_N	3_S
1	2	1	12.9987	13.1793	12.0926	10.3188	9.72683	11.205	8.57406	11.6777	9.9823
2	2	1	9.47913	7.20441	11.3999	6.63472	8.83338	10.1585	9.76557	7.78672	9.08625
3	2	1	8.82219	9.47013	17.3218	-1.06699	3.05389	5.33757	1.41333	4.33947	3.96131
4	2	1	9.69809	8.04646	10.3894	7.05101	5.18963	6.28304	7.86753	7.01339	6.5881
5	2	1	5.15155	3.8004	5.81419	4.83076	5.40335	6.00609	5.76776	4.51923	3.76037
6	2	1	3.244	6.2328	4.97954	1.62703	7.26279	4.61439	3.4136	4.81587	2.61751
7	2	1	4.47774	4.38353	6.09503	1.78967	1.63684	3.50686	3.6229	2.19496	3.80118
8	2	2	16.7637	16.9237	18.0475	19.2657	17.8434	14.805	16.6825	16.8392	16.2166
9	2	2	9.3431	10.4257	8.36455	8.43301	5.91008	7.60556	7.00322	7.99472	7.67082
10	2	2	1.20134	0.926366	0.699541	0.751834	1.68784	0.731458	1.03735	1.13993	0.742081
11	2	2	13.091	13.6272	14.0017	13.5036	12.9306	14.5331	13.4781	12.1533	13.2745
12	2	2	3.58177	3.40358	3.44259	4.15722	3.64018	4.07299	4.3577	3.66411	4.36909
13	2	1	2.41897	2.3749	3.23105	3.20038	2.56101	3.4842	3.42657	3.85815	4.24683
14	2	1	5.39472	4.55966	6.01598	4.41894	5.99837	6.89397	4.77006	5.79891	5.32175
15	2	2	5.2438	5.16265	5.19188	3.26622	2.10278	5.49679	3.7103	3.2357	5.47329
16	1	1	7.51888	8.66238	7.16587	7.73441	6.5397	8.21839	8.11844	9.47071	9.03154
17	1	1	1.9336	1.21602	1.21259	2.02351	2.87065	3.61331	3.63049	2.8049	3.15034
18	2	1	10.5645	10.5605	12.2041	6.77463	6.26102	7.88669	7.14412	8.83087	6.94872
19	1	1	15.8748	17.1656	18.0532	19.5746	13.1505	21.0952	24.378	20.7161	16.23
20	1	1	6.65397	6.83661	4.17063	7.17027	7.19682	8.35769	8.04285	6.64223	7.27788
21	1	1	5.91592	11.6535	7.15896	9.50424	6.04796	9.01828	7.36572	8.58121	5.51177
22	1	1	11.2634	14.1498	13.5501	13.7064	13.4291	13.3429	10.945	10.7099	10.8541
23	1	2	13.2329	13.532	12.6199	13.0795	8.54933	12.5969	12.135	12.1015	13.4006
24	1	2	10.0797	10.9167	12.8737	10.2952	10.6423	10.7246	8.90935	10.219	11.396
25	2	2	6.8325	5.44905	9.3267	6.97041	8.65633	7.68644	5.36921	7.52554	7.04331
26	2	2	10.3226	11.3148	12.6357	11.0782	10.638	11.225	11.7569	13.435	13.6166
27	1	1	7.78919	6.43301	6.85684	4.94068	5.07478	5.98068	4.90344	5.02579	6.11264
28	1	2	8.71582	11.1481	11.4119	5.92005	5.41806	7.18229	6.02593	6.78288	4.37037
29	1	1	5.61583	3.22184	6.15051	5.18327	6.08985	6.46847	4.2434	5.51223	6.02993
30	1	2	5.48377	5.37617	5.67639	5.77944	6.9583	5.62846	7.06913	7.49227	8.78689
31	2	1	3.21573	3.53437	4.54308	4.47766	4.25853	3.16721	2.02731	1.96838	2.21757
32	1	1	8.36031	11.3943	11.1957	9.34591	10.3554	11.6091	10.106	12.6137	11.6522
33	2	1	18.6741	9.96725	15.7024	12.9589	9.44805	18.1006	10.9519	9.21594	17.6745
34	1	2	10.9866	11.1545	10.9644	12.2675	10.4423	10.504	10.471	10.7809	9.94123
35	1	2	8.57444	11.2772	8.17465	7.84622	8.07336	7.81516	6.14057	9.08667	7.85629
36	1	2	5.55867	9.67137	10.219	8.9683	8.58417	11.9673	10.488	12.9922	12.1847
37	2	1	7.527	8.1843	8.06232	5.9044	6.60146	7.9547	8.11372	7.54186	6.08842
38	2	2	6.5917	9.52346	10.5372	9.35723	10.222	12.3527	10.656	13.7485	12.104
39	2	2	14.7184	16.5755	15.3504	12.236	13.7358	14.6343	15.1427	13.0767	16.0696
40	2	1	10.4472	9.86962	9.61397	6.49235	4.75326	8.22509	6.55777	8.58914	7.9955
41	1	2	5.16568	3.82968	6.0034	5.12788	5.42742	6.34213	5.13066	6.04505	7.26378
42	1	2	13.2705	14.0593	15.8472	10.4749	6.78677	11.7716	13.2741	11.747	13.043
43	1	2	6.61076	7.40003	7.91203	5.31698	4.44817	6.95278	3.75028	5.20617	5.39068
44	1	1	4.99026	2.78707	2.14226	0.371656	3.41589	2.38766	4.63884	3.91465	4.09138
45	2	2	6.08843	8.06428	9.31752	8.79124	8.01185	8.18528	6.85017	8.01536	8.27535
46	1	2	15.6062	15.2243	16.1704	17.0601	16.4811	15.457	16.6357	15.3984	15.3437
47	2	2	2.2292	2.45077	4.00302	1.20024	2.06405	3.22534	2.6388	4.06671	3.9873
48	1	2	5.31676	4.42126	3.93257	5.56397	5.83926	5.63503	3.8178	2.68351	7.29824
49	2	2	3.60657	4.04552	3.48248	2.9343	4.77832	3.4065	4.30585	3.68699	5.31886
50	1	1	6.46301	-0.633235	5.31656	0.978697	-0.867589	0.343951	8.81255	3.8467	4.01444
51	1	1	4.98037	5.21671	7.68507	5.41908	7.56012	6.84347	5.83253	5.62586	6.12388
52	2	2	10.6258	9.6585	15.2774	8.7028	8.85683	10.2876	9.40279	8.66941	9.55668
53	2	2	13.0294	13.7351	10.9149	5.96841	9.85082	12.6939	11.7157	12.718	10.5211
54	1	2	5.31441	8.38766	9.78479	6.80396	5.99144	5.63736	6.33064	5.51813	6.15867
55	1	2	0.629228	6.50561	-1.03714	2.10607	5.19075	3.56796	9.21863	6.72965	12.5884
56	1	2	3.58015	1.33967	3.09263	1.80845	2.08058	2.59881	0.147762	0.315272	1.65801
57	1	1	5.53759	6.58809	5.67838	4.92298	4.64301	4.03193	5.08731	4.17774	4.35999
58	1	1	7.62305	8.98456	8.60546	9.79825	7.48291	9.68727	10.3835	11.996	10.0723
59	1	1	9.56007	9.45255	10.5657	7.97296	6.7477	8.60927	7.46107	8.00551	8.38021
60	1	1	5.33446	3.79364	3.17218	4.32435	8.2868	5.69311	3.796	3.0415	4.87935

## Sheet: N170
Subject	sex（1:male 2:female）	AQ	1_H	1_N	1_S	2_H	2_N	2_S	3_H	3_N	3_S
1	2	1	11.1028	10.6675	11.3502	-9.74185	8.90302	9.25168	6.48017	9.26021	7.69892
2	2	1	2.44631	1.05441	3.47415	-0.189605	2.91842	2.06843	2.0348	0.960001	1.08401
3	2	1	7.19208	8.59601	7.69698	-7.08106	6.18188	7.04522	4.79723	4.9657	7.05003
4	2	1	5.55852	4.96869	5.01658	-5.74875	4.57905	5.69189	6.4348	5.43143	5.51903
5	2	1	-0.185342	0.03942	0.411993	-1.99273	2.39396	2.49492	2.47129	1.78428	0.527166
6	2	1	0.594057	0.67953	1.45017	-0.90818	2.45451	2.28157	1.05861	0.165084	1.16271
7	2	1	1.73755	2.09422	2.2159	-1.52332	1.41143	1.84377	1.79587	1.77847	2.26474
8	2	2	14.2058	14.4928	14.346	-16.5928	13.4665	12.44	13.7014	13.711	12.3335
9	2	2	0.312856	1.03673	0.560187	-0.629643	0.0347809	1.81829	-0.0960835	0.939897	1.41938
10	2	2	0.408352	0.187114	0.198501	-0.404224	0.591879	0.542987	0.309651	0.712844	0.0665957
11	2	2	-1.94991	0.0776633	0.574154	1.39888	1.0818	1.27708	-0.888831	-0.499371	2.17693
12	2	2	3.53403	3.10688	3.29385	-4.39	3.98045	4.26476	4.61833	4.19636	4.07512
13	2	1	2.83563	2.60981	2.94049	-3.00836	2.77623	3.09531	3.56666	3.19757	3.37558
14	2	1	5.31614	3.41187	3.86989	-5.1198	4.84914	6.12886	4.69614	5.13591	4.32421
15	2	2	7.29352	6.41209	7.09004	-7.42255	8.00463	8.92396	7.94401	10.2919	10.1549
16	1	1	7.8351	7.2736	7.02806	-5.95082	6.47402	6.29288	6.43983	8.08399	8.08777
17	1	1	0.553714	0.342642	0.759391	-0.639052	1.12124	1.20259	1.08921	1.64646	1.64078
18	2	1	1.8094	2.42063	2.31174	-1.42215	0.756841	0.836795	2.1712	2.18651	1.92426
19	1	1	6.83499	10.7254	8.24116	-11.7871	4.65982	11.5439	17.8833	13.8185	8.33156
20	1	1	3.58329	1.94239	1.74838	-5.41437	5.78793	7.60194	5.98764	3.36598	4.14351
21	1	1	-0.141295	1.47434	0.697743	-0.0201654	-1.24156	0.359558	-0.620119	-0.123301	-1.22748
22	1	1	0.920113	1.8558	2.15937	-2.44665	2.22202	2.19477	1.6598	2.47995	1.50543
23	1	2	7.59478	7.51808	6.84812	-7.74054	5.41858	7.00948	7.38204	8.03955	8.1482
24	1	2	0.590054	1.27912	2.3006	-1.5145	1.95627	2.01699	0.609112	1.23817	2.21333
25	2	2	1.65017	-0.0611728	2.40879	-2.70343	2.5356	1.95376	1.87654	1.49821	1.35696
26	2	2	2.15614	3.41946	3.34038	-2.47914	2.7828	2.82279	3.7125	3.14383	4.20286
27	1	1	5.66233	3.92619	4.99312	-5.48169	6.63203	6.19487	7.24779	5.75522	7.37716
28	1	2	2.34795	3.87392	5.5863	-2.41493	1.3146	1.50988	1.34352	1.25121	0.221616
29	1	1	0.762876	-0.975416	0.190663	-1.27778	2.24477	2.96958	1.71977	1.85988	2.54307
30	1	2	4.15138	4.3168	3.86708	-4.3831	5.26198	5.85912	6.05743	6.84822	6.85108
31	2	1	0.249435	1.39767	1.44542	-1.15944	2.10713	-0.29922	0.0488344	0.705866	0.360628
32	1	1	4.71374	5.79662	7.16003	-7.00374	6.62279	7.18943	5.66108	6.32661	6.85967
33	2	1	14.6761	8.9459	11.702	-12.0233	8.4095	13.2836	9.70669	8.33938	11.6314
34	1	2	5.99482	5.20219	5.41459	-7.07764	6.78279	5.08295	4.1402	6.3948	7.36152
35	1	2	1.70907	3.28184	1.59397	-2.43463	3.08841	2.0714	1.34843	3.35857	2.12536
36	1	2	5.88591	9.56423	9.86096	-10.1693	8.85694	11.5424	8.9337	10.9753	10.4321
37	2	1	-0.00466955	-0.201244	0.335655	-1.80795	1.93693	2.15227	1.08987	1.54271	0.631319
38	2	2	5.93222	9.06294	9.87644	-10.6174	9.55621	11.9949	9.2447	11.814	10.5488
39	2	2	8.91893	12.907	10.7722	-10.5932	11.7359	11.4539	11.8258	12.551	13.7374
40	2	1	6.23149	6.5539	4.64295	-5.46044	4.4446	5.56731	4.73858	5.99777	4.35165
41	1	2	4.00245	4.02378	3.84197	-2.96462	2.86784	3.88453	1.68507	2.96014	3.19385
42	1	2	8.51808	11.3689	12.5306	-8.99942	6.85281	12.5368	12.045	11.4645	12.5376
43	1	2	4.33108	4.80688	5.37155	-5.91639	4.12538	4.60846	4.45551	5.33707	4.63898
44	1	1	-0.0530025	-1.00007	-0.668382	0.987706	-0.860661	-0.754842	0.453589	-1.44187	0.137043
45	2	2	3.82833	6.33547	7.00597	-6.48661	7.56783	7.51141	6.86527	6.90386	7.28077
46	1	2	8.26674	8.14918	9.93541	-11.0048	12.0615	11.7136	10.0702	11.6687	11.0775
47	2	2	0.849533	0.557227	1.29077	0.215274	2.10259	3.40662	-0.297996	2.67371	2.87482
48	1	2	5.45442	4.34095	3.76948	-5.55721	6.14023	6.3175	5.70628	4.44898	7.48088
49	2	2	2.47368	2.35718	2.44681	-1.80365	3.15576	2.2946	3.05529	2.77421	4.23502
50	1	1	3.57347	1.32732	4.26413	1.54755	-1.63991	-2.26913	4.45539	2.13096	1.47682
51	1	1	1.74957	3.34092	4.41468	-3.57699	3.96091	3.57895	2.19345	3.3116	3.82533
52	2	2	8.80888	8.0679	11.2883	-8.33666	9.26067	7.96967	8.97538	8.30742	8.25674
53	2	2	4.8828	5.67172	4.06114	-2.43221	4.2229	6.59203	5.49341	4.82646	5.1934
54	1	2	-0.923559	2.33178	1.80383	0.385913	0.0329141	0.480616	1.71332	-0.260166	-0.688405
55	1	2	-4.11716	-2.12771	-1.67955	-1.52241	5.06702	2.60585	4.0645	1.46334	2.87114
56	1	2	1.45581	-0.5671	2.10564	-0.283406	2.67405	2.85186	0.944161	1.69868	1.89137
57	1	1	2.05641	3.09785	3.49698	-2.00377	1.36228	1.08418	0.635974	0.21532	2.67112
58	1	1	3.11924	3.97119	2.92132	-3.7605	1.96304	3.2529	3.77633	4.9037	5.05567
59	1	1	3.79285	5.7269	5.18358	-6.0971	5.13004	6.99892	5.03005	5.82252	5.30468
60	1	1	0.231405	-0.820143	-1.19004	-0.229422	3.6647	-0.275806	-0.15148	-0.348242	-0.0269763

## Sheet: P3
Subject	sex（1:male 2:female）	AQ	1_H	1_N	1_S	2_H	2_N	2_S	3_H	3_N	3_S
1	2	1	11.3842	9.72838	9.19048	8.30607	7.69474	8.74456	9.34124	11.7748	9.24275
2	2	1	9.20793	6.75516	11.797	4.52188	6.68973	10.3026	8.89911	7.37131	10.0867
3	2	1	7.90197	5.45239	14.0191	-7.35224	-3.26226	0.496259	-3.78908	-1.10994	1.42968
4	2	1	7.46178	7.62007	9.92521	7.67428	3.57726	6.43305	8.87232	9.45062	6.80593
5	2	1	4.855	4.69302	7.11086	2.87804	4.39515	3.97114	3.69736	3.27924	5.11603
6	2	1	4.93435	7.69086	8.41606	3.98324	6.06239	4.87816	2.57394	6.89259	4.80425
7	2	1	4.27968	3.29441	4.9562	0.062092	-0.477434	2.0767	2.87389	0.950963	2.05856
8	2	2	20.75	20.2139	23.0244	21.9845	17.8867	16.6533	18.6717	18.0883	17.1053
9	2	2	8.10059	11.4476	7.86835	9.25345	6.0672	7.59726	8.90181	9.11106	9.42518
10	2	2	-0.131222	0.755485	-0.573683	-1.47452	-1.12609	-2.65821	-1.37044	-1.14442	-2.42416
11	2	2	9.3302	10.1444	11.7699	12.0938	10.5638	10.6577	12.2498	8.17153	10.0341
12	2	2	3.94535	4.47828	4.81232	4.9644	4.28878	4.69462	5.11932	5.12454	4.71505
13	2	1	-1.10414	-1.28012	-0.624982	-0.345251	0.215008	0.390614	0.710552	1.57179	3.35946
14	2	1	4.64182	3.4996	5.63402	6.02932	4.46525	6.71841	4.00126	5.23055	5.4656
15	2	2	6.02412	3.46395	4.00061	2.52301	0.112992	5.18543	3.11475	0.834897	3.03167
16	1	1	4.18843	5.21819	2.71382	5.39837	1.18422	6.44191	8.26498	8.51842	10.1011
17	1	1	5.78434	3.78369	5.53528	5.20884	6.14567	5.96357	6.07397	3.9662	4.64087
18	2	1	6.58873	6.94811	8.39599	5.28107	5.52507	5.89949	7.22451	6.34565	6.09061
19	1	1	6.79784	7.40011	13.9258	10.8829	5.25384	14.1875	18.4861	13.2047	7.28104
20	1	1	3.92551	3.12473	1.53328	3.19107	2.08887	2.85624	6.67579	6.71648	5.32424
21	1	1	6.48853	9.76695	6.43987	8.72284	6.32327	8.29769	6.48177	8.26305	6.64958
22	1	1	8.57131	10.8243	12.5652	12.6099	11.9609	15.3831	10.3292	9.33608	11.5256
23	1	2	8.32411	8.83486	8.3413	8.47298	3.64679	8.75173	7.00032	8.06377	10.9621
24	1	2	1.89807	2.62669	4.94893	2.56777	1.5404	1.83903	4.08713	4.49234	6.61252
25	2	2	9.62715	6.54793	10.303	9.35842	11.1702	11.3252	10.926	9.94771	12.6866
26	2	2	5.9691	6.80596	8.20148	8.465	5.61505	6.98788	9.37349	11.8682	12.2096
27	1	1	8.6044	5.71819	8.23521	3.88308	4.80284	6.40272	4.38322	3.68274	6.54518
28	1	2	15.9657	13.0367	12.9412	11.2182	11.371	11.7069	13.2177	11.674	11.6579
29	1	1	6.33055	1.66882	4.78635	4.50252	4.05668	5.37233	4.05154	5.00356	5.03558
30	1	2	3.66413	4.17445	4.90447	5.09735	6.78316	5.55127	6.21251	6.51691	8.24256
31	2	1	4.13063	3.77875	4.67748	5.37563	4.34443	3.24102	2.85191	3.10497	3.25067
32	1	1	9.89976	9.38557	10.6447	9.69755	8.7259	9.86545	9.75958	13.634	11.9475
33	2	1	24.3348	12.0442	18.8194	19.177	10.7237	20.6598	16.6305	13.2663	23.4474
34	1	2	2.86996	6.67612	7.10455	4.72821	3.7482	3.2417	5.09733	3.80882	5.53633
35	1	2	5.53591	8.73305	6.0448	6.40738	6.61587	6.70819	4.13136	8.53799	7.04721
36	1	2	3.32124	10.2401	11.2415	9.07333	9.2868	15.3985	12.3542	16.8868	17.9271
37	2	1	4.99874	7.64569	7.70893	5.9467	5.15636	7.21155	7.53499	6.83925	6.39837
38	2	2	5.37481	9.86588	12.4473	9.82145	13.1193	16.3771	12.886	18.6756	18.0832
39	2	2	10.8723	13.417	9.7249	10.4597	13.0432	13.1374	14.5905	14.0275	19.0931
40	2	1	9.09167	9.12214	7.75423	4.97308	3.84895	7.93706	6.83052	8.83407	9.22791
41	1	2	1.16529	-0.688744	2.37641	5.30504	4.9395	5.73167	6.78685	6.57896	9.70854
42	1	2	15.493	16.4943	18.7391	7.67655	6.3711	11.8388	10.559	10.7253	12.7606
43	1	2	11.2137	12.5022	10.2146	7.34316	6.33841	8.37734	7.22973	8.48444	6.52452
44	1	1	8.3723	2.23983	1.61191	2.39806	4.72792	2.97983	7.327	6.22296	7.19182
45	2	2	1.96449	5.9219	6.76354	6.50894	5.22084	4.13574	4.11083	4.63446	5.7197
46	1	2	8.85411	10.369	8.66242	8.74108	9.52819	7.31128	9.08452	7.85816	8.49078
47	2	2	-0.41457	0.54573	2.2857	1.87046	1.38199	0.723719	2.83094	2.52045	4.03855
48	1	2	7.1282	7.07392	5.2635	5.42982	6.68791	8.2593	6.34505	6.76472	10.2973
49	2	2	5.93737	5.9661	4.95233	4.54413	6.59609	4.88183	6.32915	6.08137	7.86955
50	1	1	5.57836	-0.796118	4.0569	0.0826917	-1.04497	0.0717005	10.8681	4.45112	4.44341
51	1	1	3.78708	3.29463	5.23745	3.78519	7.1525	5.58284	5.45629	5.53884	4.54956
52	2	2	8.28688	6.79163	14.105	7.29672	6.31627	8.13048	8.7288	7.19312	5.93428
53	2	2	9.5714	11.4755	7.31127	5.07263	8.97997	12.5722	11.5989	13.4506	10.2186
54	1	2	9.26983	12.6443	14.7575	5.89808	6.21341	5.46096	6.3273	6.62814	9.01489
55	1	2	-1.50692	3.16958	-5.90167	1.26096	3.19373	4.69665	16.2794	10.7553	19.0135
56	1	2	5.43356	3.52935	3.56652	2.54159	4.11074	2.82821	2.49248	3.06398	4.17993
57	1	1	4.12828	5.08301	4.49712	2.26062	1.29659	2.73272	4.87169	3.25081	4.38525
58	1	1	5.68675	5.94432	4.86215	7.93958	5.04307	6.64804	10.0034	10.0668	8.65011
59	1	1	11.5282	9.69348	10.3176	8.90133	7.77898	9.85207	8.57417	9.39325	9.19067
60	1	1	5.87161	4.74478	3.53971	2.34284	9.1124	5.3374	2.48998	4.288	4.93827

## Sheet: LPC
Subject	sex（1:male 2:female）	AQ	1_H	1_N	1_S	2_H	2_N	2_S	3_H	3_N	3_S
1	2	1	10.6901	8.25433	9.58016	5.06438	6.75521	10.1071	6.94162	9.54156	13.1633
2	2	1	7.02202	6.24723	10.464	3.22313	5.52323	8.74706	6.09723	5.95974	8.57889
3	2	1	13.7601	9.51867	24.0704	-11.0219	-2.15023	5.2483	-4.84699	2.17697	4.00734
4	2	1	4.33714	6.06057	8.96475	5.01853	4.84578	6.37491	7.52353	8.87339	9.48834
5	2	1	8.88226	6.48366	8.613	5.86435	6.39985	6.74434	5.35379	6.63266	7.39599
6	2	1	3.17398	7.04293	9.9631	4.8136	5.2094	10.3216	3.50974	8.11644	6.5134
7	2	1	4.62146	3.69762	7.08569	0.333866	0.41046	5.17955	1.79903	1.99437	5.53309
8	2	2	17.2672	17.0795	21.3837	21.2416	17.8514	14.6916	18.5812	18.1642	20.0461
9	2	2	9.18533	11.1542	10.3914	9.85526	8.38914	11.1297	9.31201	9.47655	12.0753
10	2	2	-0.784605	0.0152388	-1.76449	-1.24823	-1.74238	-2.85861	-0.374173	-0.879838	-2.64553
11	2	2	7.45353	10.0142	10.5223	9.45805	10.6926	12.0672	8.5454	7.99426	12.8722
12	2	2	3.03233	3.9296	3.94953	4.49108	3.67057	4.14485	4.18983	4.6685	4.28898
13	2	1	2.96355	2.69446	3.78289	2.54468	2.49063	3.9452	3.07408	4.0637	4.92489
14	2	1	5.45843	3.9712	6.76658	5.87414	5.31834	7.40034	4.33083	7.50474	6.89973
15	2	2	8.19161	5.2652	5.91944	4.81466	2.36772	6.33982	5.12428	4.06761	6.38367
16	1	1	5.82382	8.02043	5.40816	7.09192	5.70923	9.24394	10.9546	10.2055	13.5501
17	1	1	6.80626	4.60633	6.29279	5.21103	6.30748	7.00543	7.12664	4.20167	5.10866
18	2	1	9.39337	8.67654	10.4481	7.53491	9.13276	8.23287	8.37828	8.57686	10.0101
19	1	1	7.83743	8.44967	16.6326	14.5934	6.94369	18.3588	22.7692	15.6345	10.9788
20	1	1	2.63664	4.09274	1.84148	2.50335	1.47491	3.01594	3.89784	5.95051	4.34527
21	1	1	6.39189	8.34068	6.13623	6.88178	2.39497	7.63607	4.86596	7.75565	4.4396
22	1	1	9.88498	12.788	14.0805	13.9195	14.0193	18.3396	13.4207	15.2066	18.0557
23	1	2	10.0674	10.1286	10.6261	9.01253	4.65898	10.1777	9.42265	8.89604	13.7746
24	1	2	1.13775	4.47101	3.63487	3.17347	3.58806	4.32939	7.69609	7.40374	10.3715
25	2	2	7.71023	3.69257	8.8911	6.94447	9.23569	9.34318	7.18539	8.04422	9.92762
26	2	2	0.929338	2.33794	4.32031	3.34773	1.02499	2.61936	3.94381	5.11415	6.59725
27	1	1	6.73672	5.86957	5.17122	2.82454	3.06671	6.83798	3.85605	2.43709	5.02339
28	1	2	16.2089	14.7235	11.4087	7.89671	7.70314	11.1805	11.1757	10.0616	9.35644
29	1	1	6.56888	1.6069	5.76508	4.38705	6.43058	8.09896	4.45594	7.26873	8.49971
30	1	2	4.98041	4.36136	6.90704	5.78515	6.81141	4.41811	5.64291	7.03595	9.40599
31	2	1	3.00433	2.64612	3.90758	4.91146	4.28763	3.70891	3.20706	4.99143	4.44273
32	1	1	7.90915	9.46366	11.4691	10.2641	11.0165	16.3121	8.97198	13.9259	15.1491
33	2	1	26.8179	12.4505	23.6827	21.7659	13.972	30.0117	22.5965	19.2666	28.6778
34	1	2	0.49352	4.13146	5.8229	5.53343	2.83864	2.54838	2.57125	0.803437	3.52382
35	1	2	4.23757	8.32016	8.06957	5.65321	7.26223	7.01998	5.65585	10.8552	9.52642
36	1	2	0.299895	11.3411	12.0037	7.15405	10.7629	17.3396	11.9293	17.798	20.5979
37	2	1	3.01252	7.28736	5.82373	4.39034	5.25743	6.99297	7.78648	7.83612	5.82453
38	2	2	2.9042	11.1224	14.1613	7.8816	15.8782	18.5969	12.64	20.3804	21.0348
39	2	2	10.6059	14.4557	12.7647	12.1306	14.944	13.9697	14.3505	12.4181	19.6781
40	2	1	5.60072	6.48804	4.38794	3.68322	3.08818	9.25238	6.10877	10.6339	9.39934
41	1	2	0.34596	-1.09561	3.3146	5.83901	8.34688	9.41756	7.22474	8.25167	16.0361
42	1	2	13.0901	14.4188	18.3452	6.26123	6.17959	11.1882	11.2539	13.0944	13.512
43	1	2	11.5362	12.3456	10.7225	6.88396	5.54156	7.89546	6.25276	8.34095	7.15188
44	1	1	7.21508	2.3104	1.24893	2.99508	6.84204	4.04123	9.44043	7.4467	9.26198
45	2	2	0.236139	1.38677	5.57105	3.1219	2.11163	2.75543	0.158763	2.6262	3.29115
46	1	2	7.01333	8.16545	8.67806	8.96274	7.31305	8.11086	9.17126	8.78635	9.57089
47	2	2	-0.97896	-0.795216	0.472997	-0.427044	0.164358	1.19655	1.30876	3.66033	4.37355
48	1	2	7.47146	5.77693	5.06609	6.60455	5.57426	7.638	5.81095	6.02213	10.1836
49	2	2	5.66971	7.40742	8.44937	7.32665	8.26605	8.57921	7.22887	8.41361	11.6592
50	1	1	7.14206	-3.32086	5.88966	-0.750657	-2.10338	-0.85983	10.623	4.85908	4.62594
51	1	1	6.22597	5.28968	7.7353	5.67775	7.68489	7.7039	5.86733	7.53943	7.34758
52	2	2	11.2581	9.72411	19.9335	8.80407	9.44377	11.5128	11.0058	9.27747	9.14764
53	2	2	9.6682	9.03465	6.86056	3.20655	6.973	11.9798	10.0235	12.377	10.1797
54	1	2	8.63066	11.7053	14.8009	7.55081	7.24688	6.23862	9.02247	6.55357	14.5483
55	1	2	-9.46645	-0.560999	-13.253	-1.11528	2.30279	2.33398	15.013	10.4142	19.8015
56	1	2	5.81911	5.10563	4.2812	4.73092	5.43434	3.3476	0.753447	3.90092	4.95778
57	1	1	3.22192	3.91596	6.59567	4.09288	0.465904	3.04048	5.59134	5.17916	5.96531
58	1	1	3.52471	2.95191	5.44308	6.54711	3.07324	6.49285	7.22533	7.39206	8.61371
59	1	1	10.8983	10.3863	10.9885	7.26254	5.64721	9.56714	3.39968	8.8985	7.76881
60	1	1	7.246	1.99267	3.34917	4.80509	10.4759	7.40685	4.15945	6.78494	7.14227

## Sheet: ACC
Subject	sex（1:male 2:female）	AQ	Positive	Neutral	Negative
1	2	1	1	0.93	0.972
2	2	1	1	0.958	0.9583
3	2	1	0.972	0.972	0.9583
4	2	1	0.986	0.541	0.9722
5	2	1	0.958	0.93	1
6	2	1	1	0.986	0.9861
7	2	1	1	0.888	0.9722
8	2	2	1	0.958	0.8611
9	2	2	1	0.93	0.8333
10	2	2	1	0.972	0.9583
11	2	2	0.986	0.958	0.9583
12	2	2	0.9722	0.722	0.4722
13	2	1	1	0.986	1
14	2	1	0.9305	0.902	0.70833
15	2	2	0.8333	0.805	0.5
16	1	1	0.9444	0.805	0.8472
17	1	1	0.8055	1	0.2361
18	2	1	1	0.9305	0.73611
19	1	1	0.9722	0.9583	0.9444
20	1	1	0.9861	0.972	0.9722
21	1	1	0.9861	0.597	0.944
22	1	1	0.9861	0.833	0.84722
23	1	2	0.9305	0.9305	0.8888
24	1	2	0.9583	0.8888	0.722
25	2	2	0.9305	0.777	0.875
26	2	2	1	0.9861	1
27	1	1	0.9722	0.95833	0.9861
28	1	2	1	0.9861	0.9861
29	1	1	0.9444	0.84722	0.9305
30	1	2	0.9861	0.958	0.9027
31	2	1	0.95833	0.986	0.875
32	1	1	1	0.98611	0.9027
33	2	1	1	1	1
34	1	2	0.7777	0.9027	0.5555
35	1	2	0.95833	0.8055	0.5416
36	1	2	1	0.9444	0.95833
37	2	1	1	0.8472	0.8888
38	2	2	0.98611	0.9583	0.9027
39	2	2	0.98611	0.9305	0.8333
40	2	1	0.986	0.9583	0.9861
41	1	2	0.986	0.8194	0.9861
42	1	2	0.986	0.8472	0.875
43	1	2	0.8888	0.8888	0.4861
44	1	1	0.9722	0.9722	1
45	2	2	0.8611	0.9027	0.875
46	1	2	0.8194	0.8888	0.8055
47	2	2	0.95833	0.9305	0.7222
48	1	2	0.9722	0.9583	0.7638
49	2	2	0.90277	0.7777	0.8611
50	1	1	0.9722	0.875	0.9583
51	1	1	0.97222	0.9444	0.8333
52	2	2	0.944	0.972	0.875
53	2	2	0.944	0.944	0.9583
54	1	2	0.9583	0.6388	0.9305
55	1	2	0.722	0.8055	0.7222
56	1	2	0.84722	0.8888	0.7638
57	1	1	0.9722	0.9861	0.7361
58	1	1	0.9861	0.972	0.9722
59	1	1	0.9305	0.944	0.9444
60	1	1	0.7777	0.833	0.5833

## Sheet: RTs
Subject	sex（1:male 2:female）	AQ	Positive	Neutral	Negative
1	2	1	463.139	437.059	414.543
2	2	1	369.197	414.029	366.29
3	2	1	489.771	481.014	500.406
4	2	1	607.296	789.974	626.314
5	2	1	659.072	690.015	653.931
6	2	1	464.806	414.831	421.507
7	2	1	507.375	489.219	586.829
8	2	2	610.5	608.132	622.5
9	2	2	796.764	719.537	847.617
10	2	2	341.208	366.843	371.406
11	2	2	688.915	618.261	765.71
12	2	2	939.6	1030.44	1434.94
13	2	1	891.567	881.591	896
14	2	1	991.567	902.554	1073.53
15	2	2	734.8	757.259	782.528
16	1	1	511.574	580.949	556.688
17	1	1	786.81	705.083	588
18	2	1	333.25	341.015	340.849
19	1	1	384.243	372.435	417.397
20	1	1	429.338	464.643	381.371
21	1	1	482.606	414.605	344.529
22	1	1	482.606	484.483	425.492
23	1	2	377.015	369.97	380.062
24	1	2	463.362	438.875	413.846
25	2	2	773.746	763.036	676.254
26	2	2	370.861	352.69	368.389
27	1	1	414.357	411.246	365.225
28	1	2	442.417	355.859	401.352
29	1	1	578.029	624.957	556.388
30	1	2	577.31	492.957	535.554
31	2	1	729.362	689.662	690.286
32	1	1	360.097	358.38	417.339
33	2	1	688.542	681.264	794.722
34	1	2	671.536	731.154	763.2
35	1	2	544.13	632.241	752.821
36	1	2	475.083	544.221	542.928
37	2	1	594.444	728.607	643.469
38	2	2	675.775	673.986	698.8
39	2	2	415.662	425.806	377.967
40	2	1	442.718	468.783	446.817
41	1	2	450.324	459.475	452.268
42	1	2	349.282	364.623	417.841
43	1	2	1179.72	1173.48	4452.54
44	1	1	818.029	834.857	826.042
45	2	2	607.323	657.385	771.619
46	1	2	412.136	476.578	555.741
47	2	2	551.232	523.209	492.856
48	1	2	891.514	848.536	887.6
49	2	2	509.969	506.571	526.693
50	1	1	381.543	515.143	514.232
51	1	1	508.414	569.721	533.05
52	2	2	588.221	537.786	595.444
53	2	2	689.544	659.132	736.116
54	1	2	409.841	570.609	390.761
55	1	2	486.538	677.172	577.135
56	1	2	399.642	447.781	432.182
57	1	1	560.686	661.38	677.132
58	1	1	359.38	412.086	466.971
59	1	1	496.358	482.632	544.382
60	1	1	493.071	570.167	710.619

## Sheet: P1（latency)
Subject	sex（1:male 2:female）	AQ	1_H	2_H	3_H	1_N	2_N	3_N	1_S	2_S	3_S
1	2	1	140	140	136	140	128	136	140	136	136
2	2	1	140	140	140	140	140	140	140	128	140
3	2	1	128	140	140	140	140	140	140	140	140
4	2	1	128	128	128	128	128	128	128	128	128
5	2	1	140	140	140	128	140	140	128	128	128
6	2	1	128	128	128	128	128	128	128	128	128
7	2	1	136	132	140	132	132	136	136	128	136
8	2	2	140	136	136	140	140	136	140	140	132
9	2	2	128	128	128	128	128	128	128	128	128
10	2	2	128	128	128	128	128	128	128	128	128
11	2	2	128	132	132	132	132	132	132	128	132
12	2	2	128	132	128	128	128	132	132	136	128
13	2	1	128	128	128	128	128	128	128	128	128
14	2	1	140	140	140	140	140	140	140	140	140
15	2	2	140	128	128	128	140	140	140	140	128
16	1	1	132	128	128	136	136	136	136	140	128
17	1	1	140	140	132	140	132	140	140	136	140
18	2	1	128	136	128	132	128	128	128	128	132
19	1	1	128	128	128	128	128	128	140	136	128
20	1	1	140	140	140	140	128	140	136	128	136
21	1	1	140	140	140	136	140	140	140	140	140
22	1	1	128	128	128	128	128	128	140	128	128
23	1	2	140	128	128	128	128	128	128	128	128
24	1	2	128	128	128	128	128	128	128	128	128
25	2	2	140	132	140	140	136	136	140	140	140
26	2	2	140	140	140	140	140	128	140	140	140
27	1	1	136	128	132	128	132	132	136	132	128
28	1	2	128	128	132	136	128	128	136	128	128
29	1	1	132	132	132	132	136	132	132	128	132
30	1	2	132	128	128	128	128	128	128	128	128
31	2	1	136	128	128	140	140	128	128	128	128
32	1	1	132	128	128	128	128	128	128	128	128
33	2	1	128	128	128	128	128	128	128	128	128
34	1	2	140	140	140	136	140	140	136	140	128
35	1	2	140	140	140	140	140	140	140	140	140
36	1	2	128	140	128	128	128	132	128	132	128
37	2	1	128	128	128	128	128	128	128	128	128
38	2	2	140	132	136	128	128	132	132	132	128
39	2	2	140	132	132	128	132	132	132	132	128
40	2	1	140	140	140	140	140	140	140	140	140
41	1	2	136	140	140	140	140	140	140	140	140
42	1	2	132	128	128	136	128	128	132	128	132
43	1	2	132	132	132	136	128	132	132	136	132
44	1	1	128	140	136	140	128	128	132	140	140
45	2	2	128	140	128	140	128	140	128	128	128
46	1	2	128	140	128	140	136	132	140	140	140
47	2	2	140	140	140	140	140	140	140	140	140
48	1	2	140	140	136	140	140	140	140	136	140
49	2	2	128	128	128	128	128	128	128	128	128
50	1	1	128	128	128	132	128	128	128	128	128
51	1	1	128	136	136	136	136	128	132	140	140
52	2	2	128	128	128	128	128	128	128	128	128
53	2	2	128	136	136	136	132	136	136	132	132
54	1	2	128	128	128	128	128	128	128	128	128
55	1	2	140	140	132	140	136	140	132	136	140
56	1	2	132	140	136	136	140	136	128	140	136
57	1	1	128	136	128	128	128	128	128	128	132
58	1	1	140	140	140	140	140	140	128	136	140
59	1	1	140	140	140	140	136	140	140	140	140
60	1	1	132	140	128	136	136	128	132	132	128

## Sheet: N170（latency) 
Subject	sex（1:male 2:female）	AQ	1_H	2_H	3_H	1_N	2_N	3_N	1_S	2_S	3_S
1	2	1	164	160	180	176	160	180	180	164	160
2	2	1	180	180	180	180	180	180	180	180	180
3	2	1	172	160	160	160	180	160	160	160	160
4	2	1	160	160	180	160	180	180	160	180	180
5	2	1	160	160	160	160	160	160	160	160	160
6	2	1	164	160	160	164	160	160	164	160	160
7	2	1	160	160	160	160	164	164	160	160	160
8	2	2	160	180	180	180	180	180	164	168	164
9	2	2	160	160	160	160	160	160	160	160	160
10	2	2	180	180	180	180	180	168	180	180	180
11	2	2	168	160	160	160	160	160	160	160	160
12	2	2	160	172	180	180	172	164	168	180	180
13	2	1	160	160	160	160	160	160	160	160	160
14	2	1	160	160	160	160	160	160	160	160	160
15	2	2	160	180	180	160	180	180	180	180	180
16	1	1	164	160	160	160	160	172	160	160	160
17	1	1	172	180	172	176	176	180	180	180	180
18	2	1	160	160	160	160	160	160	160	160	160
19	1	1	180	180	180	180	180	180	180	180	180
20	1	1	160	160	160	160	160	160	160	160	160
21	1	1	160	180	180	168	180	160	176	176	180
22	1	1	176	160	160	160	160	160	172	160	160
23	1	2	160	160	164	164	164	168	164	164	164
24	1	2	160	160	160	160	160	160	160	160	160
25	2	2	160	160	180	160	172	168	160	160	160
26	2	2	160	160	180	160	160	180	160	160	176
27	1	1	160	164	168	160	172	160	160	164	168
28	1	2	160	160	160	160	164	160	160	160	160
29	1	1	160	160	168	160	160	160	160	160	160
30	1	2	180	180	180	180	180	180	180	180	180
31	2	1	180	164	164	180	180	168	160	160	164
32	1	1	168	164	168	164	160	164	160	168	160
33	2	1	160	160	160	160	160	160	160	160	160
34	1	2	180	180	160	160	164	160	180	176	160
35	1	2	160	180	160	180	180	180	180	180	160
36	1	2	168	164	160	164	164	160	160	172	176
37	2	1	164	160	164	160	160	160	160	160	160
38	2	2	180	180	180	180	180	176	180	176	180
39	2	2	180	180	180	180	180	180	180	176	180
40	2	1	160	160	160	180	160	160	160	160	160
41	1	2	160	160	160	160	160	160	160	160	160
42	1	2	160	160	160	160	160	160	160	160	160
43	1	2	180	180	180	180	180	180	180	180	180
44	1	1	164	160	164	164	164	168	160	168	168
45	2	2	160	160	168	160	160	160	160	160	160
46	1	2	160	160	160	164	172	160	160	160	160
47	2	2	160	160	180	160	160	164	160	160	160
48	1	2	180	180	180	180	180	180	160	168	164
49	2	2	160	160	180	164	160	160	180	160	160
50	1	1	160	160	160	160	160	160	160	160	160
51	1	1	160	160	172	168	160	164	160	160	160
52	2	2	160	160	160	160	160	160	160	160	160
53	2	2	160	160	160	160	160	160	160	160	160
54	1	2	160	160	160	180	168	160	164	160	160
55	1	2	160	160	160	160	160	160	160	160	160
56	1	2	160	180	180	180	180	180	180	180	180
57	1	1	160	160	164	160	160	160	160	160	160
58	1	1	160	160	160	160	160	160	160	160	160
59	1	1	160	160	160	160	168	160	160	160	160
60	1	1	164	164	168	160	168	164	172	160	160

## Sheet: P3（latency) 
Subject	sex（1:male 2:female）	AQ	1_H	2_H	3_H	1_N	2_N	3_N	1_S	2_S	3_S
1	2	1	300	328	340	332	332	340	340	340	340
2	2	1	308	300	300	300	300	312	312	332	328
3	2	1	340	340	300	340	308	320	336	324	340
4	2	1	300	316	320	340	300	336	300	324	324
5	2	1	316	300	336	336	336	304	332	328	340
6	2	1	340	340	336	340	328	320	336	340	340
7	2	1	304	336	304	300	332	308	300	316	300
8	2	2	312	304	300	304	300	300	300	312	340
9	2	2	312	340	332	316	340	340	300	340	340
10	2	2	332	340	328	332	340	324	324	340	328
11	2	2	300	340	340	300	324	340	340	340	340
12	2	2	328	312	300	316	304	332	316	300	312
13	2	1	340	332	340	332	340	316	340	340	336
14	2	1	300	312	308	324	300	300	320	300	316
15	2	2	312	304	332	312	300	300	324	320	324
16	1	1	324	312	332	336	340	340	336	340	312
17	1	1	300	340	328	340	324	336	332	340	336
18	2	1	300	300	324	300	300	320	304	300	300
19	1	1	316	300	316	324	308	320	320	300	320
20	1	1	340	316	332	332	340	324	336	340	340
21	1	1	336	312	340	300	336	304	300	340	328
22	1	1	328	316	300	300	300	340	300	300	328
23	1	2	308	320	340	308	328	312	308	312	340
24	1	2	340	324	340	340	340	340	328	324	340
25	2	2	308	320	324	304	316	316	304	300	308
26	2	2	336	340	336	340	340	336	340	340	324
27	1	1	304	336	340	304	324	340	304	336	332
28	1	2	316	312	300	316	308	300	324	300	308
29	1	1	332	324	340	300	320	312	332	316	312
30	1	2	340	340	340	340	340	300	332	320	316
31	2	1	308	300	308	316	304	340	320	324	340
32	1	1	332	340	332	332	324	320	328	308	336
33	2	1	316	300	300	316	312	332	316	304	300
34	1	2	316	304	340	320	316	340	300	304	324
35	1	2	308	340	316	316	324	320	332	312	308
36	1	2	300	312	340	316	320	340	324	324	340
37	2	1	300	304	312	300	300	316	316	300	300
38	2	2	320	332	340	312	316	340	320	312	340
39	2	2	320	328	340	308	316	340	320	312	340
40	2	1	316	300	300	300	300	300	308	340	300
41	1	2	316	340	332	328	332	320	340	324	312
42	1	2	300	308	340	300	312	340	300	340	304
43	1	2	340	312	304	312	300	300	300	300	300
44	1	1	336	340	340	340	340	320	340	340	340
45	2	2	300	300	320	300	300	300	300	308	300
46	1	2	300	308	328	340	340	308	312	320	300
47	2	2	300	336	328	340	304	340	304	340	340
48	1	2	300	300	304	300	312	320	300	300	300
49	2	2	320	308	316	328	312	332	308	336	332
50	1	1	308	316	340	304	324	300	340	308	324
51	1	1	300	340	300	304	320	340	304	340	304
52	2	2	304	312	336	332	340	320	336	340	324
53	2	2	300	320	324	336	340	312	340	340	332
54	1	2	336	300	300	332	336	332	328	316	340
55	1	2	316	340	328	308	340	336	304	324	316
56	1	2	300	320	332	300	308	340	300	340	332
57	1	1	316	300	316	320	316	300	300	300	304
58	1	1	300	332	320	300	304	324	300	300	332
59	1	1	336	340	324	312	340	332	340	340	340
60	1	1	336	324	324	304	336	324	308	340	340
